# Supplementary material for: An efficient transfer learning based cross model classification (TLBCM) technique for the prediction of breast cancer
Source: PeerJ Comput Sci. 2023 Mar 21;9:e1281. doi: 10.7717/peerj-cs.1281 (PMC10280457; doi:10.7717/peerj-cs.1281)
Supplement: Supplemental Information 1 [file peerj-cs-09-1281-s001.py]

import json
import math
import os
import cv2
from PIL import Image
import numpy as np
from keras import layers
from keras.applications import DenseNet201
from keras.callbacks import Callback, ModelCheckpoint, ReduceLROnPlateau, TensorBoard
from keras.preprocessing.image import ImageDataGenerator
from keras.utils.np_utils import to_categorical
from keras.models import Sequential
from keras.optimizers import Adam
import matplotlib.pyplot as plt
import pandas as pd
from sklearn.model_selection import train_test_split
from sklearn.metrics import cohen_kappa_score, accuracy_score
import scipy
from tqdm import tqdm
import tensorflow as tf
from keras import backend as K
import gc
from functools import partial
from sklearn import metrics
from collections import Counter
import json
import itertools

def Dataset_loader(DIR, RESIZE, sigmaX=10):
    IMG = []
    read = lambda imname: np.asarray(Image.open(imname).convert("RGB"))
    for IMAGE_NAME in tqdm(os.listdir(DIR)):
        PATH = os.path.join(DIR,IMAGE_NAME)
        _, ftype = os.path.splitext(PATH)
        if ftype == ".png":
            img = read(PATH)
           
            img = cv2.resize(img, (RESIZE,RESIZE))
           
            IMG.append(np.array(img))
    return IMG

benign_train = np.array(Dataset_loader('data/train/benign',224))
malign_train = np.array(Dataset_loader('data/train/malignant',224))
benign_test = np.array(Dataset_loader('data/validation/benign',224))
malign_test = np.array(Dataset_loader('data/validation/malignant',224))

def Dataset_loader(DIR, RESIZE, sigmaX=10):
    IMG = []
    read = lambda imname: np.asarray(Image.open(imname).convert("RGB"))
    for IMAGE_NAME in tqdm(os.listdir(DIR)):
        PATH = os.path.join(DIR,IMAGE_NAME)
        _, ftype = os.path.splitext(PATH)
        if ftype == ".png":
            img = read(PATH)
           
            img = cv2.resize(img, (RESIZE,RESIZE))

benign_train_label = np.zeros(len(benign_train))
malign_train_label = np.ones(len(malign_train))
benign_test_label = np.zeros(len(benign_test))
malign_test_label = np.ones(len(malign_test))

X_train = np.concatenate((benign_train, malign_train), axis = 0)
Y_train = np.concatenate((benign_train_label, malign_train_label), axis = 0)
X_test = np.concatenate((benign_test, malign_test), axis = 0)
Y_test = np.concatenate((benign_test_label, malign_test_label), axis = 0)

s = np.arange(X_train.shape[0])
np.random.shuffle(s)
X_train = X_train[s]
Y_train = Y_train[s]

s = np.arange(X_test.shape[0])
np.random.shuffle(s)
X_test = X_test[s]
Y_test = Y_test[s]

Y_train = to_categorical(Y_train, num_classes= 2)
Y_test = to_categorical(Y_test, num_classes= 2)

x_train, x_val, y_train, y_val = train_test_split(
    X_train, Y_train, 
    test_size=0.2, 
    random_state=11
)

w=60
h=40
fig=plt.figure(figsize=(15, 15))
columns = 4
rows = 3

for i in range(1, columns*rows +1):
    ax = fig.add_subplot(rows, columns, i)
    if np.argmax(Y_train[i]) == 0:
        ax.title.set_text('Benign')
    else:
        ax.title.set_text('Malignant')
    plt.imshow(x_train[i], interpolation='nearest')
plt.show()

BATCH_SIZE = 16

train_generator = ImageDataGenerator(
        zoom_range=2,  # set range for random zoom
        rotation_range = 90,
        horizontal_flip=True,  # randomly flip images
        vertical_flip=True,  # randomly flip images
    )

def build_model(backbone, lr=1e-4):
    model = Sequential()
    model.add(backbone)
    model.add(layers.GlobalAveragePooling2D())
    model.add(layers.Dropout(0.5))
    model.add(layers.BatchNormalization())
    model.add(layers.Dense(2, activation='softmax'))
    
    model.compile(
        loss='binary_crossentropy',
        optimizer=Adam(lr=lr),
        metrics=['accuracy']
    )
    return model

resnet = DenseNet201(
    weights='imagenet',
    include_top=False,
    input_shape=(224,224,3)
)

model = build_model(resnet ,lr = 1e-4)
model.summary()


learn_control = ReduceLROnPlateau(monitor='val_acc', patience=5,
                                  verbose=1,factor=0.2, min_lr=1e-7)

filepath="weights.best.hdf5"
checkpoint = ModelCheckpoint(filepath, monitor='val_acc', verbose=1, save_best_only=True, mode='max')

history = model.fit_generator(
    train_generator.flow(x_train, y_train, batch_size=BATCH_SIZE),
    steps_per_epoch=x_train.shape[0] / BATCH_SIZE,
    epochs=20,
    validation_data=(x_val, y_val),
    callbacks=[learn_control, checkpoint]
)

from sklearn.metrics import roc_auc_score, auc
from sklearn.metrics import roc_curve
roc_log = roc_auc_score(np.argmax(Y_test, axis=1), np.argmax(Y_pred_tta, axis=1))
false_positive_rate, true_positive_rate, threshold = roc_curve(np.argmax(Y_test, axis=1), np.argmax(Y_pred_tta, axis=1))
area_under_curve = auc(false_positive_rate, true_positive_rate)

plt.plot([0, 1], [0, 1], 'r--')
plt.plot(false_positive_rate, true_positive_rate, label='AUC = {:.3f}'.format(area_under_curve))
plt.xlabel('False positive rate')
plt.ylabel('True positive rate')
plt.title('ROC curve')
plt.legend(loc='best')
plt.show()
#plt.savefig(ROC_PLOT_FILE, bbox_inches='tight')
plt.close()
           
            IMG.append(np.array(img))
    return IMG

benign_train = np.array(Dataset_loader('data/train/benign',224))
malign_train = np.array(Dataset_loader('data/train/malignant',224))
benign_test = np.array(Dataset_loader('data/validation/benign',224))
malign_test = np.array(Dataset_loader('data/validation/malignant',224))
